# Supplementary material for: Lanthanide (Eu3+/Tb3+)-Loaded γ-Cyclodextrin Nano-Aggregates for Smart Sensing of the Anticancer Drug Irinotecan
Source: Int J Mol Sci. 2022 Jun 13;23(12):6597. doi: 10.3390/ijms23126597 (PMC9223530; doi:10.3390/ijms23126597)
Supplement: Supplementary file 1 [file ijms-23-06597-s001.zip]

Archive with 1 entries (1 files):
- ijms-1769460-supplementary.pdf
